# Supplementary material for: A new randomization procedure based on multiple covariates and applicable to parallel studies with simultaneous enrollment of all subjects prior to intervention
Source: BMC Med Res Methodol. 2020 Sep 3;20:222. doi: 10.1186/s12874-020-01085-w (PMC7469365; doi:10.1186/s12874-020-01085-w)
Supplement: Supplementary file 1 — Additional file 1 SAS code to allocate the subjects to the three arms of the motivating example study. [file 12874_2020_1085_MOESM1_ESM.txt]

data candi;
input Gender Age BMI Score Visit ID;
cards;

[data] 

;
run;

proc optex data=candi;
id ID;
class Visit;
model Visit Gender Age BMI Score;
blocks structure=(3)54 iter=5000 keep=10 noexchange;
output out=allocation number=1;
run;

proc export data=work.allocation                                                                                                          
      outfile= "SASdesign.txt"                                                        
      dbms=tab replace;                                                                                                                 
    putnames=yes;                                                                                                                        
run;
